# Supplementary material for: ASAH2 deficiency affects sphingolipid homeostasis and neuromotor control, causing a progressive neurological disorder
Source: HGG Adv. 2026 Mar 10;7(2):100587. doi: 10.1016/j.xhgg.2026.100587 (PMC13022665; doi:10.1016/j.xhgg.2026.100587)
Supplement: Table S1. Extended in silico analysis of the identified ASAH2 variants [file mmc2.xlsx]

## Sheet: Foglio1
#Uploaded_variation	Location	Allele	Consequence	IMPACT	SYMBOL	Gene	Feature_type	Feature	BIOTYPE	HGVSc	HGVSp	cDNA_position	CDS_position	Protein_position	Amino_acids	Codons	Existing_variation	DISTANCE	STRAND	FLAGS	SYMBOL_SOURCE	HGNC_ID	MANE_SELECT	MANE_PLUS_CLINICAL	TSL	APPRIS	ENSP	SIFT	PolyPhen	AF	CLIN_SIG	SOMATIC	PHENO	PUBMED	MOTIF_NAME	MOTIF_POS	HIGH_INF_POS	MOTIF_SCORE_CHANGE	TRANSCRIPTION_FACTORS	SpliceAI_pred_DP_AG	SpliceAI_pred_DP_AL	SpliceAI_pred_DP_DG	SpliceAI_pred_DP_DL	SpliceAI_pred_DS_AG	SpliceAI_pred_DS_AL	SpliceAI_pred_DS_DG	SpliceAI_pred_DS_DL	SpliceAI_pred_SYMBOL	LOEUF
10_50234483_C/T	10:50234483-50234483	T	missense_variant	MODERATE	ASAH2	ENSG00000188611	Transcript	ENST00000682911.1	protein_coding	-	-	915	757	253	V/M	Gtg/Atg	-	-	-1	-	HGNC	HGNC:18860	NM_019893.4	-	-	P1	ENSP00000506746	deleterious(0)	possibly_damaging(0.731)	-	-	-	-	-	-	-	-	-	-	35	-49	3	-15	0.00	0.00	0.01	0.00	ASAH2	11220
10_50245292_T/C	10:50245292-50245292	C	missense_variant	MODERATE	ASAH2	ENSG00000188611	Transcript	ENST00000682911.1	protein_coding	-	-	448	290	97	Q/R	cAg/cGg	rs756446942	-	-1	-	HGNC	HGNC:18860	NM_019893.4	-	-	P1	ENSP00000506746	tolerated_low_confidence(0.13)	benign(0.001)	-	-	-	-	-	-	-	-	-	-	-10	-2	-23	-2	0.00	0.00	0.00	0.00	ASAH2	11220
[truncated: 2 more columns]
